# Supplementary material for: Monitoring of Ebola Virus Makona Evolution through Establishment of Advanced Genomic Capability in Liberia
Source: Emerg Infect Dis. 2015 Jul;21(7):1135–43. doi: 10.3201/eid2107.150522 (PMC4816332; doi:10.3201/eid2107.150522)
Supplement: Technical Appendix 2 — Consensus-level variants in 25 Liberian Ebola virus Makona genomes relative to reference genome Ebola virus/H.sapiens-wt/GIN/2014/Makona-C15. [file 15-0522-Techapp-s2.xlsx]

## Sheet: Table S1
Technical Appendix 2. Consensus-level variants in 25 Liberian EBOV Makona genomes relative to reference genome Ebola virus/H.sapiens-wt/GIN/2014/Makona-C15 (KJ660346.2)
Position	Reference	Alternative	Type	Gene	Coding Mutations	# Samples
403	T	C	Intragenic Variant	Nucleoprotein (NP)		1
700	T	C	Synonymous	Nucleoprotein (NP)		3
800*	C	T	Nonsynonymous	Nucleoprotein (NP)	R111C	22
829	G	A	Synonymous	Nucleoprotein (NP)		2
907	T	C	Synonymous	Nucleoprotein (NP)		1
1375	T	C	Synonymous	Nucleoprotein (NP)		3
1498	C	T	Synonymous	Nucleoprotein (NP)		1
1606	C	T	Synonymous	Nucleoprotein (NP)		1
1660	A	C	Synonymous	Nucleoprotein (NP)		2
1677	C	T	Nonsynonymous	Nucleoprotein (NP)	A403V	1
1693	T	G	Synonymous	Nucleoprotein (NP)		2
1726	A	G	Synonymous	Nucleoprotein (NP)		1
1849*	T	C	Synonymous	Nucleoprotein (NP)		24
1873	A	G	Synonymous	Nucleoprotein (NP)		1
1902	G	A	Nonsynonymous	Nucleoprotein (NP)	S478N	1
1924	A	G	Synonymous	Nucleoprotein (NP)		1
2222	T	C	Synonymous	Nucleoprotein (NP)		1
2233	T	C	Synonymous	Nucleoprotein (NP)		1
2260	T	C	Synonymous	Nucleoprotein (NP)		1
2344	A	G	Synonymous	Nucleoprotein (NP)		1
2361	T	C	Nonsynonymous	Nucleoprotein (NP)	I631T	1
2431	C	T	Synonymous	Nucleoprotein (NP)		1
2572	T	C	Synonymous	Nucleoprotein (NP)		1
2605	T	C	Synonymous	Nucleoprotein (NP)		1
2814	A	G	Intergenic Region			3
2983	A	G	Intergenic Region			1
3013	T	C	Intergenic Region			3
3414	G	A	Nonsynonymous	Viral Protein 35 (VP35)	V96I	1
3875	G	T	Nonsynonymous	Viral Protein 35 (VP35)	L249F	9
3966	A	G	Nonsynonymous	Viral Protein 35 (VP35)	I280V	1
4204	C	T	Intergenic Region			2
4272	T	C	Intergenic Region			1
4305	T	C	Intergenic Region			1
4312	T	C	Intergenic Region			1
4348	A	G	Intergenic Region			1
4350	T	C	Intergenic Region			1
4706	A	G	Synonymous	Matrix Protein (VP40)		1
5170	T	C	Nonsynonymous	Matrix Protein (VP40)	L231P	1
5228	T	C	Synonymous	Matrix Protein (VP40)		1
5399	C	T	Synonymous	Matrix Protein (VP40)		1
5537	C	T	Intergenic Region			1
5617	T	C	Intergenic Region			1
5689	A	G	Intergenic Region			1
5700	A	G	Intergenic Region			2
6056	A	C	Synonymous	Glycoproteins (GP, sGP, ssGP)		5
6283*	C	T	Nonsynonymous	Glycoproteins (GP, sGP, ssGP)	A82V	24
6703	C	T	Nonsynonymous	Glycoproteins (GP, sGP, ssGP)	A222V	2
7015	T	C	Nonsynonymous	Glycoprotein (sGP)	L326P	2
7015	T	C	Synonymous	Glycoprotein (GP)		2
7136	A	G	Non-synonymous	Glycoprotein (GP)	T367A	1
7231	C	T	Synonymous	Glycoprotein (GP)		1
7283	A	T	Nonsynonymous	Glycoprotein (GP)	T416S	1
7294	C	A	Nonsynonymous	Glycoprotein (GP)	D419E	3
7379	A	G	Nonsynonymous	Glycoprotein (GP)	T448A	3
8146	A	G	Intergenic Region			1
8175	A	G	Intergenic Region			1
8372	A	C	Intragenic Variant	Viral Protein 30 (VP30)		3
8387	T	G	Intragenic Variant	Viral Protein 30 (VP30)		1
8437	T	C	Intragenic Variant	Viral Protein 30 (VP30)		2
8595	A	G	Synonymous	Viral Protein 30 (VP30)		1
8928*	A	C	Synonymous	Viral Protein 30 (VP30)		20
8958	G	A	Synonymous	Viral Protein 30 (VP30)		2
9354	G	A	Nonsense	Viral Protein 30 (VP30)	W282-Stop	2
9829	T	G	Intergenic Region			2
10046	A	G	Intragenic Variant	Viral Protein 24 (VP24)		1
10227	A	G	Intragenic Variant	Viral Protein 24 (VP24)		1
10251	A	T	Intragenic Variant	Viral Protein 24 (VP24)		1
10465	T	C	Nonsynonymous	Viral Protein 24 (VP24)	Y41H	2
11048	C	T	Nonsynonymous	Viral Protein 24 (VP24)	S235L	1
11222	A	G	Intergenic Region			1
11265	A	C	Intergenic Region			1
11695	C	T	Nonsynonymous	RdRp (L)	P39S	9
11911	G	A	Nonsynonymous	RdRp (L)	A111T	1
12111	T	C	Synonymous	RdRp (L)		1
12237	A	G	Synonymous	RdRp (L)		1
12334	C	T	Synonymous	RdRp (L)		2
12594	T	A	Synonymous	RdRp (L)		3
13032	C	T	Synonymous	RdRp (L)		2
13146	G	A	Synonymous	RdRp (L)		1
13284	T	C	Synonymous	RdRp (L)		1
13332	T	C	Synonymous	RdRp (L)		1
13548	T	C	Synonymous	RdRp (L)		1
13606	G	A	Nonsynonymous	RdRp (L)	V676I	2
13788	C	T	Synonymous	RdRp (L)		1
13797	G	A	Synonymous	RdRp (L)		1
14241	G	A	Synonymous	RdRp (L)		1
14253	C	T	Synonymous	RdRp (L)		1
14700	C	T	Synonymous	RdRp (L)		1
14766	C	T	Synonymous	RdRp (L)		2
15138	T	G	Synonymous	RdRp (L)		2
15502	T	G	Nonsynonymous	RdRp (L)	S1308A	1
15963*	G	A	Synonymous	RdRp (L)		24
15991	T	C	Nonsynonymous	RdRp (L)	F1471L	3
16514	G	A	Nonsynonymous	RdRp (L)	S1645N	6
17142*	T	C	Synonymous	RdRp (L)		25
17163	G	A	Synonymous	RdRp (L)		1
17244	C	T	Synonymous	RdRp (L)		1
17321	G	A	Nonsynonymous	RdRp (L)	R1914K	1
17427	C	T	Synonymous	RdRp (L)		2
17457	G	A	Synonymous	RdRp (L)		1
17567	G	A	Nonsynonymous	RdRp (L)	R1996K	1
17824	C	T	Synonymous	RdRp (L)		1
17934	T	C	Synonymous	RdRp (L)		3
18363	T	C	Intergenic Region			1
The 6 changes marked with an * were previously reported from samples in Sierra Leone. One of the Liberian variants is listed twice because it results in different types of changes to GP and sGP.
Intergenic indicates that the mutation occurs outside of all annotated gene regions, while intragenic indicates mutations that are non-coding, but located within an annotated gene.
For non-synonymous mutations, the position and nature of the resulting amino acid change is reported.
"# Samples" indicates the number of sampled genomes with alternative alleles called as consensus.
