# Supplementary material for: Monitoring of Ebola Virus Makona Evolution through Establishment of Advanced Genomic Capability in Liberia
Source: Emerg Infect Dis. 2015 Jul;21(7):1135–43. doi: 10.3201/eid2107.150522 (PMC4816332; doi:10.3201/eid2107.150522)
Supplement: Technical Appendix 3 — Ebola virus Makona isolates used in genetic analyses. [file 15-0522-Techapp-s3.xlsx]

## Sheet: Table S2
Technical Appendix 4. EBOV Makona isolates used in genetic analyses
GenBank Accession No.	Country of origin	EBOV Makona isolate	Collection Date
KJ660346	Guinea	Kissidougou-C15	2014-03-17
KJ660348	Guinea	Gueckedou-C05	2014-03-19
KJ660347	Guinea	Gueckedou-C07	2014-03-20
KM034550	Sierra Leone	EM095	2014-05-25
KM034551	Sierra Leone	EM096	2014-05-26
KM034552	Sierra Leone	EM098	2014-05-26
KM034556	Sierra Leone	G3677.1	2014-05-26
KM034553	Sierra Leone	G3670.1	2014-05-27
KM034554	Sierra Leone	G3676.1	2014-05-27
KM034558	Sierra Leone	G3679.1	2014-05-28
KM034559	Sierra Leone	G3680.1	2014-05-28
KM034560	Sierra Leone	G3682.1	2014-05-28
KM034561	Sierra Leone	G3683.1	2014-05-28
KM034562	Sierra Leone	G3686.1	2014-05-28
KM034563	Sierra Leone	G3687.1	2014-05-28
KM233049	Sierra Leone	G3707	2014-05-31
KM233035	Sierra Leone	EM104	2014-06-02
KM233036	Sierra Leone	EM106	2014-06-02
KM233037	Sierra Leone	EM110	2014-06-03
KM233038	Sierra Leone	EM111	2014-06-03
KM233039	Sierra Leone	EM112	2014-06-03
KM233040	Sierra Leone	EM113	2014-06-03
KM233041	Sierra Leone	EM115	2014-06-03
KM233042	Sierra Leone	EM119	2014-06-03
KM233043	Sierra Leone	EM120	2014-06-03
KM233044	Sierra Leone	EM121	2014-06-04
KM233053	Sierra Leone	G3724	2014-06-05
KM233055	Sierra Leone	G3734.1	2014-06-06
KM233054	Sierra Leone	G3729	2014-06-07
KM233050	Sierra Leone	G3713.2	2014-06-09
KM233057	Sierra Leone	G3735.2	2014-06-09
KM233046	Sierra Leone	EM124.2	2014-06-10
KM233051	Sierra Leone	G3713.3	2014-06-10
KM233058	Sierra Leone	G3750.1	2014-06-10
KM233061	Sierra Leone	G3752	2014-06-10
KM233047	Sierra Leone	EM124.3	2014-06-11
KM233052	Sierra Leone	G3713.4	2014-06-11
KM233059	Sierra Leone	G3750.2	2014-06-11
KM233062	Sierra Leone	G3758	2014-06-11
KM233048	Sierra Leone	EM124.4	2014-06-12
KM233063	Sierra Leone	G3764	2014-06-12
KM233065	Sierra Leone	G3769.1	2014-06-12
KM233069	Sierra Leone	G3770.1	2014-06-12
KM233071	Sierra Leone	G3771	2014-06-12
KM233060	Sierra Leone	G3750.3	2014-06-13
KM233066	Sierra Leone	G3769.2	2014-06-13
KM233064	Sierra Leone	G3765.2	2014-06-14
KM233067	Sierra Leone	G3769.3	2014-06-14
KM233070	Sierra Leone	G3770.2	2014-06-14
KM233072	Sierra Leone	G3782	2014-06-14
KM233073	Sierra Leone	G3786	2014-06-14
KM233074	Sierra Leone	G3787	2014-06-14
KM233075	Sierra Leone	G3788	2014-06-14
KM233082	Sierra Leone	G3805.1	2014-06-14
KM233077	Sierra Leone	G3795	2014-06-15
KM233078	Sierra Leone	G3796	2014-06-15
KM233079	Sierra Leone	G3798	2014-06-15
KM233080	Sierra Leone	G3799	2014-06-15
KM233081	Sierra Leone	G3800	2014-06-15
KM233084	Sierra Leone	G3807	2014-06-15
KM233085	Sierra Leone	G3808	2014-06-15
KM233086	Sierra Leone	G3809	2014-06-15
KM233087	Sierra Leone	G3810.1	2014-06-15
KM233089	Sierra Leone	G3814	2014-06-15
KM233090	Sierra Leone	G3816	2014-06-15
KM233091	Sierra Leone	G3817	2014-06-15
KM233092	Sierra Leone	G3818	2014-06-15
KM233093	Sierra Leone	G3819	2014-06-15
KM233094	Sierra Leone	G3820	2014-06-15
KM233095	Sierra Leone	G3821	2014-06-15
KM233096	Sierra Leone	G3822	2014-06-15
KM233097	Sierra Leone	G3823	2014-06-15
KM233098	Sierra Leone	G3825.1	2014-06-15
KM233068	Sierra Leone	G3769.4	2014-06-16
KM233099	Sierra Leone	G3825.2	2014-06-16
KM233100	Sierra Leone	G3826	2014-06-16
KM233101	Sierra Leone	G3827	2014-06-16
KM233102	Sierra Leone	G3829	2014-06-16
KM233103	Sierra Leone	G3831	2014-06-16
KM233088	Sierra Leone	G3810.2	2014-06-17
KM233104	Sierra Leone	G3834	2014-06-17
KM233105	Sierra Leone	G3838	2014-06-17
KM233106	Sierra Leone	G3840	2014-06-17
KM233107	Sierra Leone	G3841	2014-06-17
KR013754	Sierra Leone	G3864.1	2014-06-18
KM233108	Sierra Leone	G3845	2014-06-18
KM233109	Sierra Leone	G3846	2014-06-18
KM233110	Sierra Leone	G3848	2014-06-18
KM233111	Sierra Leone	G3850	2014-06-18
KM233112	Sierra Leone	G3851	2014-06-18
KM233113	Sierra Leone	G3856.1	2014-06-18
KM233115	Sierra Leone	G3857	2014-06-18
KR006964	Liberia	LIBR10054	2014-09-23
KR006963	Liberia	LIBR10053	2014-10-01
KP260799	Mali	DPR1	2014-10-23
KR006940	Liberia	LIBR0058	2014-11-05
KR006943	Liberia	LIBR0067	2014-11-06
KR006944	Liberia	LIBR0073	2014-11-06
KR006945	Liberia	LIBR0090	2014-11-08
KR006946	Liberia	LIBR0092	2014-11-08
KR006947	Liberia	LIBR0093	2014-11-08
KR006948	Liberia	LIBR0116	2014-11-10
KP260800	Mali	DPR2	2014-11-12
KP260802	Mali	DPR4	2014-11-12
KP260801	Mali	DPR3	2014-11-21
KR006952	Liberia	LIBR0286	2014-11-22
KR006953	Liberia	LIBR0333	2014-11-25
KR006954	Liberia	LIBR0423	2014-12-03
KR006956	Liberia	LIBR0503	2014-12-10
KR006960	Liberia	LIBR0993	2015-01-20
KM034549	Sierra Leone	EM095B
KM034555	Sierra Leone	G3676.2
KM034557	Sierra Leone	G3677.2
KM233045	Sierra Leone	EM124.1
KM233056	Sierra Leone	G3735.1
KM233076	Sierra Leone	G3789.1
KM233083	Sierra Leone	G3805.2
KM233114	Sierra Leone	G3856.3
KM233116	Sierra Leone	NM042.1
KM233117	Sierra Leone	NM042.2
KM233118	Sierra Leone	NM042.3
KP178538	Liberia	201403007
All 122 were used in the generation of the haplotype network.
For the phylogenetic and root-to-tip analysis, only those with associated collection dates were used.
*XML input file utilized in the BEAST analysis is available on request from the authors.
